# Supplementary material for: Fenticonazole nitrate loaded trans-novasomes for effective management of tinea corporis: design characterization, in silico study, and exploratory clinical appraisal
Source: Drug Deliv. 2022 Apr 4;29(1):1100–11. doi: 10.1080/10717544.2022.2057619 (PMC8986243; doi:10.1080/10717544.2022.2057619)
Supplement: Supplemental Material [file IDRD_A_2057619_SM0260.zip]

Archive with 2 entries (2 files):
- Supplementary Figures.docx
- Supplementary Table 1.docx
